# Supplementary material for: Association between sperm mitochondrial DNA copy number and deletion rate and industrial air pollution dynamics
Source: Sci Rep. 2022 May 18;12:8324. doi: 10.1038/s41598-022-12328-9 (PMC9117192; doi:10.1038/s41598-022-12328-9)
Supplement: Supplementary file 1 — Supplementary Information. [file 41598_2022_12328_MOESM1_ESM.xlsx]

## Sheet: List1
Association between sperm mitochondrial DNA copy number and deletion rate and industrial air pollution dynamics
Vozdova M.*, Kubickova S., Kopecka V., Sipek J, Rubes J.
Supplementary Table S1. Semen parameters, sperm chromatin integrity, mtDNA copy number and mtDNA deletion rate in the analysed seasons
ID	Age	Standard semen analysis										Sperm chromatin integrity analysis				Sperm mtDNA analysis
		Concentration (106/ml)		Total motility (%)		Progressive motility (%)		Viability (%)		Normal morphology (%)		DFI (%)		HDS (%)		MtDNAcn		MtDNAdel
		Winter	Summer	Winter	Summer	Winter	Summer	Winter	Summer	Winter	Summer	Winter	Summer	Winter	Summer	Winter	Summer	Winter	Summer
1	37	111	218	62	55	56	50	74.5	65.5	5.5	3	37.085	38.815	8.565	9.77	5.52161	6.13564	31.4341	33.4632
2	48	313	106.5	58	61	52	56	90	88.5	7.5	7	10.115	10.345	9.185	8.27	5.557	5.71175	46.8359	16.5437
3	61	300	221	43	40	39	36	54.5	50.5	6.5	4	43.115	62.365	5.35	3.585	4.45594	5.36394	40.7798	18.8827
4	38	182.5	188.5	55	53	50	48	70.5	71.5	10	6.5	17.45	17.98	12.685	10.335	4.86404	5.77654	40.4294	18.9459
5	41	104	138.5	57	57	51	51	80	77.5	6.5	8.5	16.805	17.94	8.11	9.46	6.79273	8.74998	32.3127	33.4189
6	42	65	25	56	58	50	52	82	75.5	16.5	15	25.245	18.765	18.085	16.07	9.11454	11.3348	34.1642	20.6158
7	47	68.5	56	60	61	55	55	71.5	65.5	6	3.5	20.03	23.915	13.525	13.79	6.53967	6.64747	23.4071	6.89712
8	55	160	99.5	61	55	56	50	74.5	73	8.5	10.5	26.575	22.98	12.14	12.06	4.13685	3.88611	28.7468	26.9129
9	31	45	100.5	60	52	54	47	75	78.5	8.5	6.5	27.26	24.59	17.065	15.335	6.62302	11.0225	41.3601	38.0741
10	50	112	44	52	49	47	42	78	72	13.5	9	18.365	14.245	6.87	4.76	3.88292	4.27434	17.6801	26.8472
12	44	152	104	55	45	50	41	71	58.5	10	6.5	26.905	28	15.855	11.145	5.03781	13.3027	12.7585	40.6209
13	45	45	97	57	48	51	43	74.5	76	9	13.5	17.685	9.405	14.17	12.985	3.89051	3.30404	0	0
14	52	19	12	41	45	35	39	47	53	7	5.5	36.795	22.14	15.82	15.015	17.4489	8.93564	16.2341	0
15	45	91.5	52	51	44	46	37	67.5	64.5	4.5	5.5	29.33	33.49	13.815	13.435	6.29308	7.90082	2.3803	2.04049
16	31	28.5	46	59	50	52	45	75.5	72.5	9.5	8	39.515	25.255	30.955	19.43	14.7948	6.81599	42.006	47.0148
17	31	117	59.5	64	51	58	46	89.5	71.5	14.5	15	14.445	9.41	6.775	4.81	3.66879	6.52618	0	3.92893
18	28	113	89.5	61	53	55	48	71.5	73.5	8	6	24.22	14.55	13.165	12.03	4.76118	4.7755	0	0
19	48	38	103.5	53	49	46	44	60.5	67.5	3	4	43.015	23.315	16.725	9.005	9.44878	4.18277	0	0.847241
20	51	13	18	58	46	52	40	76	65.5	8.5	10	28.45	26.08	10.99	9.52	22.9898	20.7	29.4135	5.28429
21	32	36	117	58	56	46	48	78.5	82	18.5	22	12.725	7.115	11.44	7.585	5.91773	4.70637	18.7335	18.7135
22	43	128.5	154	62	61	56	55	71.5	74.5	22	14.5	20.945	14.925	12.145	9.94	4.53299	3.40166	15.2994	0
23	59	81	34	57	52	51	47	71.5	74.5	10	7.5	35.295	18.44	6.13	6.785	4.99189	6.35888	7.81933	0
24	28	28.5	52	51	56	46	50	83.5	81.5	14.5	15	16.435	10.43	19.06	15.925	3.88223	3.30414	0	45.1839
25	30	150	93	60	42	54	36	76	68.5	8.5	2	27.07	19.25	13.17	16.885	6.90048	13.7117	19.4842	50.8498
26	31	175	92	57	55	52	50	73.5	75.5	4.5	8.5	7.715	5.535	16.415	13.33	11.9082	3.69887	69.6739	0
28	33	120	157.5	60	53	55	48	82.5	85.5	15	16	18.365	8.285	15.575	9.885	4.642	6.76656	0	6.70713
29	42	148	112.5	45	45	41	36	56.5	61	6.5	6.5	25.67	13.555	10.145	9.67	6.08331	3.59244	13.1054	18.8499
31	21	38	55	54	49	49	42	76.5	73.5	13.5	11	17.825	21.09	21.25	19.195	4.32246	7.34916	0	0
32	43	17.5	23.5	58	50	52	44	66.5	62.5	10.5	8	24.01	25.57	9.97	15.905	9.39206	8.00144	43.011	18.1624
33	46	195	151	67	61	60	55	76	82.5	5	9.5	16.56	12.885	13.77	10.85	7.69081	5.96491	43.6219	6.50804
34	36	307.5	119	60	62	54	56	68.5	72	12	7	15.31	7.45	7.92	7.11	6.91398	4.36676	56.3695	46.1727
35	23	17	26	50	49	44	43	70.5	68	11	15	23.695	15.73	21.64	18.02	6.12364	9.3635	0	6.80433
36	55	115	78	49	36	44	32	54.5	52	8.5	4	58.625	61.675	4.595	5.285	8.19747	9.34776	46.4232	43.7616
37	45	106	115.5	58	57	52	51	84.5	78.5	8	7.5	21.58	21.085	7.02	9.085	4.55405	7.85454	23.2541	39.2144
38	35	95.5	125	58	53	53	48	85.5	65.5	11	15.5	11.415	9.54	5.275	5.52	3.96757	4.38117	26.0289	10.8715
39	41	345	247.5	59	62	53	56	65.5	72	9	7.5	15.385	17.085	16.985	18.555	11.8306	35.7976	37.4125	46.6498
40	42	27	20	50	37	44	30	62.5	54	5	6	34.475	36.695	12.74	19.025	21.0419	11.8827	28.9264	0
41	42	108	95.5	55	61	50	55	82.5	83	10	11	18.7	10.09	9.77	8.555	8.35574	7.14595	25.6467	29.1872
42	32	85	103.5	57	43	51	39	65.5	60.5	8	17.5	24.325	29	5.925	5.19	9.55877	5.63429	25.3126	35.4578
43	44	67	110	62	55	57	51	83.5	82	5	11.5	24.545	21.435	9.215	6.365	4.4786	3.99183	30.8179	21.4004
44	38	38	78.5	57	48	51	43	65.5	65	7.5	4.5	29.585	26.6	9.895	9.745	4.90342	5.70831	25.9905	32.1089
45	40	130	104	55	53	50	48	61.5	63.5	15	7	11.665	11.26	7.535	6.88	13.0962	6.43546	37.9834	35.0007
46	30	111	238.5	69	61	64	56	76.5	79.5	18	19	7.495	8.895	10.285	7.05	9.01345	6.67741	25.3196	0.361334
47	45	75.5	106	63	52	57	47	69.5	69	8.5	14	16.165	14.98	9.115	4.83	4.5294	5.18527	20.6085	2.09218
48	32	141	255	57	53	51	45	85	86	13	7	13.735	12.08	9.01	6.795	4.19959	7.57659	25.6384	23.7025
49	39	32.5	15	30	32	6	29	59	64	2.5	2	49.95	43.34	21	22.45	16.7961	25.9334	36.6964	27.3799
50	44	63	56.5	54	58	49	51	62.5	70.5	8	7	45.58	30.245	8.47	5.265	6.30978	6.06595	20.87	11.2937
51	55	8	10	50	38	25	27	53	59	4	4	47.545	55.875	32.505	20.335	23.3421	21.6501	23.8466	1.50773
52	22	85	69.5	53	45	48	38	60.5	60	9.5	5	14.885	25.71	14.285	13.83	5.77962	7.03991	17.885	36.6415
53	27	123.5	126	61	63	55	58	81	78.5	20	15.5	15.845	10.67	28.895	27.06	3.13201	7.14565	0	34.6815
54	50	98	145.5	58	64	53	58	75	73.5	5	8	31.675	27.695	7.785	12.635	4.94681	12.5523	22.5616	18.3318
55	47	42.5	20	55	54	48	47	73.5	70.5	16.5	15.5	10.915	13.66	5.895	5.56	7.31046	10.8518	40.3564	0.763272
56	43	16	13	54	33	49	30	67	69	3	1.5	32.485	41.55	10.625	7.605	22.5564	67.3569	22.2228	16.7628
57	44	49	35	65	52	59	45	82.5	70.5	9.5	6	14.035	11.48	9.52	10.15	5.56494	8.78748	17.333	17.0515
Mean ± SD	40.4 ± 9.4	101.5 ± 78.14	95.1 ± 63.09	56.1 ± 6.51	51.4 ± 7.85	49.7 ± 8.72	45.6 ± 7.85	72.1 ± 9.70	70.5 ± 8.90	9.6 ± 4.48	9.0 ± 4.79	24.4 ± 11.56	21.6 ± 13.07	12.7 ± 6.19	11.3 ± 5.23	8.0 ± 5.23	9.5 ± 9.96	24.2 ± 16.10	19.3 ± 16.12
